# Supplementary material for: Transcriptome Analysis of Arbuscular Mycorrhizal Casuarina glauca in Damage Mitigation of Roots on NaCl Stress
Source: Microorganisms. 2021 Dec 23;10(1):15. doi: 10.3390/microorganisms10010015 (PMC8780529; doi:10.3390/microorganisms10010015)
Supplement: Supplementary file 1 [file microorganisms-10-00015-s001.zip]

Archive with 1 entries (1 files):
- microorganisms-1488605-supplementary.pdf
